# Supplementary material for: Chitosan/Carboxymethyl Cellulose Nanocomposites Prepared via Electrolyte Gelation–Spray Drying for Controlled Ampicillin Delivery and Enhanced Antibacterial Activity
Source: Polymers (Basel). 2026 Jan 24;18(3):319. doi: 10.3390/polym18030319 (PMC12899446; doi:10.3390/polym18030319)
Supplement: Supplementary file 1 [file polymers-18-00319-s001.zip]

Archive with 3 entries (3 files):
- Figure S1. Zeta potential of the nanocomposites (2).pdf
- Figure S2. Size distribution of the nanocomposites PDF (1).pdf
- Figure S3. FTIR of the nanocompoaites and nanocomposite loaded ampicilin.pdf
